# Supplementary material for: Indonesian Nursing Educators’ Experiences with Developing Student-Centered Learning Methods
Source: Nurs Rep. 2025 Feb 28;15(3):81. doi: 10.3390/nursrep15030081 (PMC11944407; doi:10.3390/nursrep15030081)
Supplement: Supplementary file 1 [file nursrep-15-00081-s001.zip]

Archive with 1 entries (1 files):
- nursrep-3450694-supplementary.pdf
